# Supplementary material for: Development and Characterization of a Three-Dimensional Organotypic In Vitro Oral Cancer Model with Four Co-Cultured Cell Types, Including Patient-Derived Cancer-Associated Fibroblasts
Source: Biomedicines. 2024 Oct 17;12(10):2373. doi: 10.3390/biomedicines12102373 (PMC11505046; doi:10.3390/biomedicines12102373)
Supplement: Supplementary file 1 [file biomedicines-12-02373-s001.zip]

Archive with 6 entries (6 files):
- Figure S1.tif
- Figure S2.tif
- Figure S3.tif
- Figure S4.tif
- File S1.pdf
- File S2.pdf
